# Supplementary material for: Medical education too: sexual harassment within the educational context of medicine – insights of undergraduates
Source: BMC Med Educ. 2021 Feb 1;21:81. doi: 10.1186/s12909-021-02497-y (PMC7852293; doi:10.1186/s12909-021-02497-y)
Supplement: Supplementary file 1 — Additional file 1. MWIA Sexual Harassment Survey. IfAS Fragebogen zu Sexismus und sexueller Belästigung. [file 12909_2021_2497_MOESM1_ESM.zip]

Archive with 2 entries (2 files):
- 2020_07MWIA_Sexual_Harassment_SurveyR5.pdf
- Fragebogen_Gender_IfASR5.docx
